# Supplementary material for: Genomic epidemiology of erythromycin-resistant Bordetella pertussis in China
Source: Emerg Microbes Infect. 2019 Mar 22;8(1):461–70. doi: 10.1080/22221751.2019.1587315 (PMC6455148; doi:10.1080/22221751.2019.1587315)
Supplement: Supplemental Material [file TEMI_A_1587315_SM3634.zip]

Archive with 7 entries (6 files):
- Supplementary Material/TEMI-2019-0115/
- Supplementary Material/TEMI-2019-0115/Supplementary_Figure1.eps
- Supplementary Material/TEMI-2019-0115/Supplementary_Figure1_legend.docx
- Supplementary Material/TEMI-2019-0115/Supplementary_Table_1.xlsx
- Supplementary Material/TEMI-2019-0115/Supplementary_Table_2.xlsx
- Supplementary Material/TEMI-2019-0115/Supplementary_Table_3.xlsx
- Supplementary Material/TEMI-2019-0115/Supplementary_Table_4.xlsx
