# Supplementary material for: Genomic epidemiology of erythromycin-resistant Bordetella pertussis in China
Source: Emerg Microbes Infect. 2019 Mar 22;8(1):461–70. doi: 10.1080/22221751.2019.1587315 (PMC6455148; doi:10.1080/22221751.2019.1587315)
Supplement: Supplemental Material [file TEMI_A_1587315_SM3634.zip › Supplementary Material/TEMI-2019-0115/Supplementary_Table_1.xlsx]

## Sheet: Sheet1
Supplementary Table 1. Strains information of 167 B. pertussis isolates from China between 2012-2015
Isolates number	Regins	Isolation year	Erythromycin test result*	23S rRNA A2047G mutation	MLVA type
12030	Shanxi	2012	R	G	55
12072	Shannxi	2012	R	G	256
12152	Shannxi	2012	R	G	104
12182	Shannxi	2012	R	G	195
13030	Shannxi	2013	S	A	27
13038	Shannxi	2013	S	A	10
13046	Shannxi	2013	R	G	55
13055	Shannxi	2013	R	G	104
13068	Shannxi	2013	R	G	55
13091	Shannxi	2013	R	G	293
13092	Shannxi	2013	R	G	293
13114	Shannxi	2013	R	G	55
13115	Shannxi	2013	R	G	55
13116	Shannxi	2013	R	G	55
13118	Shannxi	2013	R	G	55
13159	Shannxi	2013	R	G	76
14001	Shannxi	2014	R	G	55
14018	Gansu	2014	R	G	55
14045	Shannxi	2014	R	G	55
14046	Shannxi	2014	R	G	55
14050	Shannxi	2014	R	G	195
14054	Shannxi	2014	R	G	55
14062	Shannxi	2014	R	G	104
14063	Shannxi	2014	R	G	55
14067	Shannxi	2014	R	G	55
14085	Shannxi	2014	R	G	195
14086	Shannxi	2014	R	G	104
14091	Shannxi	2014	R	G	55
14093	Shannxi	2014	R	G	55
14107	N/A	2014	R	G	104
14109	Shannxi	2014	R	G	55
14114	Shannxi	2014	R	G	339
14128	Shannxi	2014	R	G	55
14131	Shannxi	2014	R	G	55
14138	Shannxi	2014	R	G	104
14149	Shannxi	2014	S	A	27
14159	Shannxi	2014	R	G	195
14171	Shannxi	2014	R	G	55
14177	Shannxi	2014	R	G	104
14179	Sichuan	2014	R	G	55
14182	Gansu	2014	R	G	55
14184	Shannxi	2014	R	G	340
14192	Shannxi	2014	R	G	104
14216	Shannxi	2014	R	G	55
14219	Shannxi	2014	R	G	55
14233	Shannxi	2014	R	G	104
14238	Qinghai	2014	R	G	55
14241	Shannxi	2014	R	G	55
14260	Shannxi	2014	S	A	341
14267	Shannxi	2014	R	G	104
14273	Shannxi	2014	R	G	55
14276	Shannxi	2014	R	G	55
14280	Shannxi	2014	R	G	76
14294	Shannxi	2014	R	G	104
14298	Shannxi	2014	R	G	195
14302	Shannxi	2014	R	G	340
14324	Shannxi	2014	R	G	55
14359	Shannxi	2014	R	G	55
14383	Shannxi	2014	R	G	195
14394	Shannxi	2014	R	G	195
14401	Shannxi	2014	R	G	340
14404	Shannxi	2014	R	G	195
14409	Shannxi	2014	R	G	104
15006	Shannxi	2015	R	G	104
15008	Shannxi	2015	R	G	55
15012	Shannxi	2015	R	G	104
15014	Shannxi	2015	R	G	55
15018	Shannxi	2015	R	G	55
15022	Shannxi	2015	R	G	195
15023	Gansu	2015	R	G	104
15024	Shannxi	2015	R	G	195
15048	Shannxi	2015	R	G	290
15053	Shannxi	2015	R	G	342
15057	Shannxi	2015	R	G	195
15069	Shannxi	2015	R	G	104
15072	Shannxi	2015	R	G	55
15080	Shannxi	2015	R	G	343
15089	Shannxi	2015	R	G	195
15100	Shannxi	2015	R	G	55
15101	Gansu	2015	R	G	195
15102	Shannxi	2015	R	G	107
15108	Shannxi	2015	R	G	104
15114	Shannxi	2015	R	G	195
15116	Shannxi	2015	R	G	340
15117	Shannxi	2015	R	G	104
15121	Shannxi	2015	R	G	55
15137	Shannxi	2015	R	G	104
15140	Shannxi	2015	R	G	55
15141	Shannxi	2015	R	G	55
15163	Shannxi	2015	R	G	195
15172	Shannxi	2015	R	G	195
15175	Shannxi	2015	R	G	104
15179	Shannxi	2015	R	G	55
15189	Gansu	2015	R	G	293
15190	Shannxi	2015	R	G	195
15203	Shannxi	2015	R	G	55
15206	Shannxi	2015	R	G	104
15221	Shannxi	2015	R	G	342
15228	Shannxi	2015	R	G	195
15243	Shannxi	2015	R	G	55
15249	Gansu	2015	R	G	104
15260	Shannxi	2015	R	G	104
15262	Shannxi	2015	R	G	55
15282	Shannxi	2015	R	G	195
15284	Shannxi	2015	R	G	104
15285	Shannxi	2015	R	G	104
15292	Shannxi	2015	R	G	55
15297	Shannxi	2015	R	G	195
15302	Shannxi	2015	R	G	104
15305	Shannxi	2015	R	G	55
15306	Shannxi	2015	R	G	55
15316	Shannxi	2015	R	G	196
15322	Shannxi	2015	R	G	55
15336	Shannxi	2015	R	G	55
15340	Shannxi	2015	R	G	104
15356	Shannxi	2015	R	G	104
15359	Shannxi	2015	R	G	55
15360	Shannxi	2015	R	G	195
15385	Shannxi	2015	R	G	104
15387	Shannxi	2015	R	G	195
15392	Sichuan	2015	R	G	55
15419	Shannxi	2015	R	G	104
15428	Shannxi	2015	R	G	104
15433	Shannxi	2015	R	G	195
15435	Shannxi	2015	R	G	104
15436	Shannxi	2015	R	G	104
15447	Shannxi	2015	R	G	104
15448	Shannxi	2015	R	G	195
15449	Shannxi	2015	R	G	55
15453	Shannxi	2015	R	G	195
15456	Shannxi	2015	R	G	55
15463	Shannxi	2015	R	G	104
15466	Shannxi	2015	R	G	195
15474	Shannxi	2015	R	G	195
15495	Shannxi	2015	R	G	104
15497	Shannxi	2015	R	G	unknown
15513	Shannxi	2015	R	G	195
15515	Shannxi	2015	R	G	104
15551	Shannxi	2015	R	G	104
15556	Gansu	2015	R	G	104
15570	Shannxi	2015	R	G	104
15571	Shannxi	2015	R	G	104
15576	Shannxi	2015	R	G	340
15577	Shannxi	2015	R	G	55
15581	Gansu	2015	R	G	195
15582	Shannxi	2015	R	G	195
15591	Shannxi	2015	R	G	55
15592	Shannxi	2015	R	G	345
15603	Shannxi	2015	R	G	55
15612	Shannxi	2015	R	G	104
15613	Shannxi	2015	R	G	195
15621	Shannxi	2015	R	G	55
15627	Shannxi	2015	R	G	195
15632	Shannxi	2015	R	G	55
15636	Shannxi	2015	R	G	55
15645	Shannxi	2015	R	G	55
15668	Shannxi	2015	R	G	55
15690	Shannxi	2015	R	G	55
15694	Shannxi	2015	R	G	104
15711	Gansu	2015	R	G	104
15722	Shannxi	2015	R	G	104
15760	Shannxi	2015	R	G	195
15775	Shannxi	2015	R	G	195
15781	Shannxi	2015	R	G	55
15803	Gansu	2015	R	G	55
15805	Shannxi	2015	R	G	104
15890	Shannxi	2015	R	G	55
* R means resistant and S means sensitive
