# Supplementary material for: Genomic epidemiology of erythromycin-resistant Bordetella pertussis in China
Source: Emerg Microbes Infect. 2019 Mar 22;8(1):461–70. doi: 10.1080/22221751.2019.1587315 (PMC6455148; doi:10.1080/22221751.2019.1587315)
Supplement: Supplemental Material [file TEMI_A_1587315_SM3634.zip › Supplementary Material/TEMI-2019-0115/Supplementary_Table_2.xlsx]

## Sheet: Sheet1
Supplementary Table 2. Genomes quality of 50 Whole genome sequencing isolates
Assembly	# contigs (>= 0 bp)	# contigs (>= 1000 bp)	# contigs (>= 5000 bp)	# contigs (>= 10000 bp)	# contigs (>= 25000 bp)	# contigs (>= 50000 bp)	Total length (>= 0 bp)	Total length (>= 1000 bp)	Total length (>= 5000 bp)	Total length (>= 10000 bp)	Total length (>= 25000 bp)	Total length (>= 50000 bp)	# contigs	Largest contig	Total length	GC (%)	N50	N75	L50	L75	N's per 100 kbp	SNPs	MeanCoverage	IS1002	IS481
12030	265	265	213	152	48	3	3942665	3942665	3789323	3327100	1673455	197080	265	73719	3942665	67.76	21308	13255	61	120	0	203	331.52	7	228
12072	266	266	215	149	46	3	3931458	3931458	3781813	3277712	1627411	196928	266	73640	3931458	67.78	21314	12407	61	120	0	235	152.41	7	214
12152	300	300	229	149	39	2	3831190	3831190	3631178	3037482	1311137	118679	300	68012	3831190	67.86	19018	11429	68	134	0	203	126.62	0	6
13030	258	258	206	143	48	3	3847976	3847976	3699687	3225889	1693682	196332	258	73435	3847976	67.84	23101	13255	58	114	0	223	829.45	6	194
13038	265	265	211	145	46	3	3849541	3849541	3695732	3195272	1613871	196341	265	73435	3849541	67.84	21046	12993	60	118	0	222	848.35	5	193
13055	263	263	210	145	46	3	3866332	3866332	3715097	3222622	1627530	196341	263	73435	3866332	67.85	21972	13212	59	117	0	224	607.93	4	186
13091	266	266	211	146	46	3	3869627	3869627	3712287	3219581	1612645	196340	266	73435	3869627	67.85	21007	12997	60	119	0	228	727.04	4	188
13118	297	297	226	148	41	2	3833798	3833798	3633537	3054628	1365574	118670	297	68003	3833798	67.86	19435	11561	67	132	0	193	131.57	1	7
13159	266	266	212	146	46	3	3865003	3865003	3711657	3210726	1610593	196341	266	73435	3865003	67.86	20941	12963	60	119	0	204	-	5	200
14018	266	266	212	146	45	3	3869523	3869523	3715319	3213566	1585640	196341	266	73435	3869523	67.84	20920	12993	61	119	0	220	763.9	4	199
14050	265	265	211	146	45	3	3866248	3866248	3712945	3220379	1585450	196341	265	73435	3866248	67.85	21260	12993	60	119	0	202	775.37	5	195
14114	264	264	210	145	46	3	3868366	3868366	3712201	3219192	1627473	196341	264	73435	3868366	67.84	21992	12385	59	118	0	198	615.21	4	198
14149	261	261	208	144	48	3	3849269	3849269	3697878	3215844	1680596	196710	261	73823	3849269	67.84	22352	13211	59	116	0	221	989.23	5	179
14179	268	268	212	155	49	3	3989393	3989393	3832736	3410359	1730586	198340	268	74282	3989393	67.72	21679	13220	61	119	0	201	1490.22	4	199
14182	265	265	211	146	45	3	3869134	3869134	3715523	3222288	1585618	196341	265	73435	3869134	67.84	21226	12963	60	119	0	209	965.39	4	186
14184	266	266	212	146	45	3	3866531	3866531	3712986	3211857	1585504	196341	266	73435	3866531	67.84	21045	12993	60	119	0	207	805.91	4	187
14233	267	267	212	146	45	3	3864884	3864884	3708570	3207795	1585015	196310	267	73435	3864884	67.85	21002	12962	60	-	0	208	939.76	5	195
14238	265	265	211	146	46	3	3867354	3867354	3713294	3221155	1611939	196341	265	73435	3867354	67.85	21260	12993	60	119	0	207	743.9	5	195
14260	263	263	209	143	47	3	3851553	3851553	3696645	3202227	1651437	196332	263	73435	3851553	67.83	22502	13215	59	116	0	208	1237.43	5	197
14280	267	267	211	146	45	3	3866331	3866331	3708319	3215825	1585472	196341	267	73435	3866331	67.85	21011	12950	60	119	0	217	653.11	5	198
14298	267	267	212	146	46	3	3867944	3867944	3712559	3213913	1612893	196341	267	73435	3867944	67.85	21008	12963	60	119	0	210	1083.14	5	197
14302	271	271	216	153	46	3	3951186	3951186	3787881	3305685	1597306	174360	271	68273	3951186	67.73	21066	12514	63	123	0	212	230.91	7	225
14394	264	264	210	145	47	3	3868513	3868513	3715492	3225405	1653763	196310	264	73435	3868513	67.85	21960	13241	59	117	0	211	538.16	4	194
14401	263	263	210	147	47	3	3882034	3882034	3727930	3250810	1655206	196341	263	73435	3882034	67.83	21266	12993	60	118	0	214	476.74	4	186
14404	265	265	211	146	45	3	3866492	3866492	3713571	3220742	1585265	196341	265	73435	3866492	67.85	21260	12963	60	119	0	217	1147.1	4	181
15022	265	265	211	146	46	3	3868262	3868262	3714477	3221240	1611741	196570	265	73563	3868262	67.84	21214	12992	60	119	0	218	587.76	4	194
15023	266	266	211	146	46	3	3869058	3869058	3714723	3222317	1611829	196341	266	73435	3869058	67.85	21260	12993	60	119	0	210	655.86	4	180
15048	267	267	210	146	46	3	3873429	3873429	3710923	3225219	1613229	196341	267	73435	3873429	67.84	21222	12963	60	119	0	204	994.09	5	197
15053	263	263	210	147	47	3	3888781	3888781	3734412	3256456	1657492	196526	263	73506	3888781	67.82	21230	12993	60	118	0	222	631.14	5	190
15080	266	266	210	145	47	3	3870021	3870021	3708600	3213112	1654534	196341	266	73435	3870021	67.85	20929	12620	60	118	0	202	742.98	5	195
15101	264	264	210	145	47	3	3868388	3868388	3712660	3219463	1652933	196570	264	73563	3868388	67.84	21023	12993	60	118	0	205	572.83	4	196
15108	266	266	212	146	46	3	3870490	3870490	3717085	3216465	1614475	196350	266	73435	3870490	67.85	21045	12993	60	119	0	206	653.47	4	195
15116	263	263	210	145	47	3	3866268	3866268	3714412	3221963	1652389	196310	263	73435	3866268	67.85	21960	13141	59	117	0	204	462.38	4	187
15121	264	264	211	145	47	3	3877261	3877261	3724551	3218419	1655003	196526	264	73506	3877261	67.79	21011	12470	60	118	0	214	607.32	4	192
15141	262	262	209	144	47	3	3854240	3854240	3701702	3207870	1654412	196526	262	73506	3854240	67.83	21972	12993	59	117	0	224	597.8	4	182
15189	266	266	213	146	45	3	3867374	3867374	3720849	3214818	1585144	196341	266	73435	3867374	67.85	21226	12993	60	119	0	198	654.92	5	195
15221	272	272	214	151	47	3	3946723	3946723	3777990	3298256	1647865	197030	272	73699	3946723	67.75	21183	12472	62	122	0	209	380.36	7	227
15249	268	268	213	148	46	3	3921226	3921226	3757534	3258003	1618533	197110	268	73731	3921226	67.72	21123	12488	61	121	0	203	387.34	7	228
15306	264	264	212	150	47	3	3928530	3928530	3771129	3298904	1656287	197006	264	73666	3928530	67.78	21340	12648	61	119	0	254	176.36	7	223
15316	263	263	210	145	47	3	3868752	3868752	3716790	3224165	1654416	196706	263	73631	3868752	67.84	21960	13207	59	117	0	211	626.45	5	195
15360	265	265	211	146	45	3	3865533	3865533	3712386	3219973	1585326	196341	265	73435	3865533	67.85	21226	12963	60	119	0	218	1018.49	5	198
15466	266	266	211	146	45	3	3864879	3864879	3708236	3218786	1585795	197097	266	74191	3864879	67.85	21226	12992	60	119	0	206	785.8	4	197
15495	269	269	213	146	45	3	3886485	3886485	3727583	3216249	1590361	196628	269	73540	3886485	67.8	21099	12469	61	120	0	207	832.29	5	197
15497	268	268	210	151	48	3	3929102	3929102	3760975	3317635	1689903	196341	268	73435	3929102	67.81	21242	12717	60	119	0	208	1396.03	5	202
15556	266	266	211	147	46	3	3877507	3877507	3719850	3237793	1613647	196341	266	73435	3877507	67.83	21223	13012	60	119	0	220	749.72	4	192
15581	266	266	210	145	47	3	3873313	3873313	3716041	3223822	1654334	196310	266	73435	3873313	67.84	21286	12992	60	118	0	217	484.32	4	188
15592	266	266	211	146	46	3	3866378	3866378	3709591	3217813	1608842	196310	266	73435	3866378	67.85	21147	12962	60	119	0	209	809.39	4	195
15690	266	266	212	147	46	3	3878120	3878120	3722711	3228088	1612088	196445	266	73485	3878120	67.81	21050	12470	61	120	0	206	1037.37	5	200
15711	267	267	212	151	46	3	3900906	3900906	3744150	3283818	1615089	196310	267	73435	3900906	67.86	21205	12588	61	120	0	199	1207.34	5	200
15803	266	266	212	146	45	3	3865499	3865499	3712360	3211470	1585374	196341	266	73435	3865499	67.85	21011	12993	60	119	0	211	752	5	199
