# Supplementary material for: Genomic epidemiology of erythromycin-resistant Bordetella pertussis in China
Source: Emerg Microbes Infect. 2019 Mar 22;8(1):461–70. doi: 10.1080/22221751.2019.1587315 (PMC6455148; doi:10.1080/22221751.2019.1587315)
Supplement: Supplemental Material [file TEMI_A_1587315_SM3634.zip › Supplementary Material/TEMI-2019-0115/Supplementary_Table_4.xlsx]

## Sheet: Sheet1
Supplementray Table4. Single nucleotide polymorphisms supporting the lineages or nodes in the phylogenetic tree
Lineage name	Site in Tohama I	Final_nucleotide	isAACalculated	AA_original	AA_SNP	codon_orig	codon_snp	protein_id	location	gene_name	isAAsame	locus_tag	strand
Lineage I	1054193	A	No|intergenic								noncoding
	1548636	A	Yes	G	S	GGC	AGC	BP1472	1548567..1551458	fdhA	synonymous	formate dehydrogenase large subunit	+
	1877656	T	No|intergenic								noncoding
	2829836	A	No|intergenic						Between purL&fhaS		noncoding
	3663479	T	Yes	V	V	GTG	GTA	BP3453	complement(3661928..3663589)		non-synonyous	acetolactate synthase large subunit	-
Lineage II	1387331	A	No|intergenic								noncoding
	1744004	T	Yes	T	I	ACC	ATC	BP1657	1743811..1744758		synonymous	hypothetical protein	+
	1825054	A	Yes	A	A	GCC	GCT	BP1740	complement(1823611..1826184)	cphA	non-synonyous	cyanophycin synthetase	-
	2010818	T	Yes	R	R	CGC	CGT	BP1908	2010516..2011976	cysS	non-synonyous	cysteinyl-tRNA synthetase	+
	2099380	T	No|intergenic								noncoding
	2414082	G	Yes	M	T	ATG	ACG	BP2292	complement(2413361..2414905)		synonymous	transcriptional regulator	-
	2762700	A	Yes	M	I	ATG	ATA	BP2610	2762350..2764077		synonymous	solute transport protein	+
	2763364	T	Yes	G	C	GGC	TGC	BP2610	2762350..2764077		synonymous	solute transport protein	+
	2784686	A	No|intergenic								noncoding
	3131262	A	Yes	D	N	GAC	AAC	BP2942	3130785..3131696		synonymous	LysR family transcriptional regulator	+
	3253191	T	No|intergenic						Between BP3053&BP3052		noncoding
	2080985	A	Yes	G	G	GGC	GGA	BP1973	2079942..2081168		non-synonyous	membrane protein	+
Lineage III	583242	A	Yes	T	T	ACG	ACA	BP0575	582793..583260		non-synonyous	MarR family transcriptional regulator	+
	807211	A	Yes	I	I	ATC	ATT	BP0784	complement(806152..807846)	ilvB	non-synonyous	acetolactate synthase large subunit	-
	1155757	T	Yes	E	E	GAG	GAA	BP1105	complement(1154884..1156584)	recJ	non-synonyous	single-stranded-DNA-specific exonuclease	-
	1257117	T	Yes	G	S	GGC	AGC	BP1196	complement(1256044..1257198)		synonymous	exported protein	-
	1986470	A	Yes	V	M	GTG	ATG	BP1884	1984838..1986592	fhaC	synonymous	fhaC	+
	2271116	G	Yes	Y	H	TAC	CAC	BP2149	complement(2271108..2272082)		synonymous	AraC family transcriptional regulator	-
	2385989	T	Yes	V	M	GTG	ATG	BP2265	complement(2385726..2386181)		synonymous	hypothetical protein	-
	3522516	A	No|intergenic						BP3301&BP3302		noncoding
	2268455	A	Yes	T	I	ACC	ATC	BP2144	complement(2268298..2268849)		synonymous	hypothetical protein	-
fhaB3 branch	1974110	T	Yes	A	V	GCC	GTC	BP1879	1968781..1979553	fhaB	synonymous	fhaB	+
	3578824	A	Yes	P	S	CCC	TCC	BP3362	complement(3577625..3581581)		synonymous	hypothetical protein	-
	3679226	A	Yes	A	A	GCC	GCT	BP3466	complement(3678905..3679243)		non-synonyous	ArsR family transcriptional regulator	-
Lineage I + Lineage II	186094	T	Yes	T	M	ACG	ATG	BP0184	184326..188024		synonymous	exported protein	+
	3059343	A	Yes	E	K	GAG	AAG	BP2882	3059223..3060092		synonymous	LysR family transcriptional regulator	+
	3344576	G	Yes	V	A	GTC	GCC	BP3137	complement(3343885..3345207)		synonymous	two component system sensor histidine kinase	-
Lineage III + B271	1832369	T	Yes	F	F	TTC	TTT	BP1746	1831356..1832585		non-synonyous	peptidoglycan-binding protein	+
Lineage I + BP193BP194	2271451	G	Yes	V	A	GTG	GCG	BP2149	complement(2271108..2272082)		synonymous	AraC family transcriptional regulator	-
